# Supplementary material for: A magneto-activated nanoscale cytometry platform for molecular profiling of small extracellular vesicles
Source: Nat Commun. 2023 Sep 11;14:5576. doi: 10.1038/s41467-023-41285-8 (PMC10495366; doi:10.1038/s41467-023-41285-8)
Supplement: Supplementary file 4 — Source Data [file 41467_2023_41285_MOESM4_ESM.xlsx]

## Sheet: 2C
X-displacement (µm)	|ꓯB|(10³ T/m)
-150	91.0435
-147.5	95.6347
-145	99.4255
-142.5	104.603
-140	110.115
-137.5	115.982
-135	122.225
-132.5	128.864
-130	135.914
-127.5	143.392
-125	151.305
-122.5	159.655
-120	168.433
-117.5	177.611
-115	187.141
-112.5	196.942
-110	206.886
-107.5	216.784
-105	226.361
-102.5	235.219
-100	242.797
-97.5	248.307
-95	250.646
-92.5	248.284
-90	239.107
-87.5	220.207
-85	187.618
-82.5	135.972
-80	58.1129
-77.5	55.3132
-75	216.16
-72.5	438.586
-70	737.894
-67.5	1127.28
-65	1611.11
-62.5	2172.91
-60	2758.06
-57.5	3257.77
-55	3519.76
-52.5	3407.25
-50	3018.22
-47.5	2445.42
-45	1293.56
-42.5	597.356
-40	95.848
-37.5	222.044
-35	231.931
-32.5	372.455
-30	436.739
-27.5	452.766
-25	439.714
-22.5	409.951
-20	371.145
-17.5	327.907
-15	282.913
-12.5	237.642
-10	192.836
-7.5	148.788
-5	105.521
-2.5	62.8953
4.55365e-11	20.6899
2.5	62.9038
5	105.529
7.5	148.797
10	192.845
12.5	237.651
15	282.922
17.5	327.916
20	371.155
22.5	409.963
25	439.731
27.5	452.794
30	436.791
32.5	483.059
35	400.77
37.5	223.582
40	94.1554
42.5	596.43
45	1294.25
47.5	2446.21
50	3018.55
52.5	3279.75
55	3193.53
57.5	3259.62
60	2758.6
62.5	2173.16
65	1611.21
67.5	1127.16
70	737.738
72.5	438.5
75	216.138
77.5	55.3205
80	58.1073
82.5	135.969
85	187.616
87.5	220.207
90	239.107
92.5	248.285
95	250.647
97.5	248.308
100	242.798
102.5	235.22
105	226.361
107.5	216.785
110	206.887
112.5	196.943
115	187.142
117.5	177.612
120	168.433
122.5	159.655
125	151.305
127.5	143.392
130	135.914
132.5	128.864
135	122.225
137.5	115.982
140	110.114
142.5	104.602
145	99.4251
147.5	95.6343
150	91.0431

## Sheet: 2D
MNP number (H1975)	MNP number (H460)	MNP number (PC9)	Distribution (H1975)	Distribution (H460)	Distribution (PC9)
1	1	1	0.0180155	0.0228975	0.0261079
2	1	1	0.01999	0.0228975	0.0261079
2	1	1	0.01999	0.0228975	0.0261079
2	1	2	0.01999	0.0228975	0.0384674
2	1	2	0.01999	0.0228975	0.0384674
2	2	3	0.01999	0.0289721	0.0531164
2	2	3	0.01999	0.0289721	0.0531164
3	2	4	0.0219971	0.0289721	0.0687349
3	3	4	0.0219971	0.0356185	0.0687349
4	4	4	0.0240052	0.042548	0.0687349
5	4	4	0.0259796	0.042548	0.0687349
5	5	4	0.0259796	0.0493842	0.0687349
6	5	4	0.0278834	0.0493842	0.0687349
6	6	5	0.0278834	0.0556933	0.0833564
6	6	5	0.0278834	0.0556933	0.0833564
6	6	5	0.0278834	0.0556933	0.0833564
7	6	5	0.0296787	0.0556933	0.0833564
9	6	5	0.0327948	0.0556933	0.0833564
9	6	5	0.0327948	0.0556933	0.0833564
9	7	5	0.0327948	0.0610273	0.0833564
9	7	6	0.0327948	0.0610273	0.0947359
10	7	6	0.0340459	0.0610273	0.0947359
10	8	6	0.0340459	0.0649758	0.0947359
10	8	6	0.0340459	0.0649758	0.0947359
11	8	7	0.0350519	0.0649758	0.100903
11	8	7	0.0350519	0.0649758	0.100903
11	9	7	0.0350519	0.0672179	0.100903
11	9	7	0.0350519	0.0672179	0.100903
11	10	7	0.0350519	0.0675654	0.100903
12	10	7	0.0357886	0.0675654	0.100903
12	11	8	0.0357886	0.0659887	0.100718
14	12	8	0.0363891	0.0626212	0.100718
14	12	9	0.0363891	0.0626212	0.0942153
15	13	9	0.0362381	0.0577403	0.0942153
16	13	9	0.0357886	0.0577403	0.0942153
17	13	9	0.0350519	0.0577403	0.0942153
18	13	10	0.0340459	0.0577403	0.0825944
18	13	10	0.0340459	0.0577403	0.0825944
18	13	10	0.0340459	0.0577403	0.0825944
20	14	10	0.0313279	0.0517301	0.0825944
20	14	11	0.0313279	0.0517301	0.0678567
21	14	11	0.0296787	0.0517301	0.0678567
23	14	11	0.0259796	0.0517301	0.0678567
23	16	11	0.0259796	0.0380881	0.0678567
23	16	11	0.0259796	0.0380881	0.0678567
26	16	12	0.01999	0.0380881	0.0522455
26	18	12	0.01999	0.0249954	0.0522455
28	18	13	0.0161015	0.0249954	0.037698
30	18	13	0.0125449	0.0249954	0.037698
33	19	13	0.00810524	0.0193934	0.037698
36	20	15	0.00485899	0.0146202	0.0161546
44	20	16	0.000860941	0.0146202	0.00959415
50	24	17	0.000165781	0.00354175	0.00533985

## Sheet: 2E
Deflection angle	Deflection Efficiency (%)
2	67.85	65.42	62.93	60.33	61.71
3	60.32	55.57	56.26	54.78	61.94
5	45.91	50.89	41.78	47.23	48.42
8	20.69	25.87	24.21	22.91	29.55

## Sheet: 2F
Channel Height (µm)	Deflection Efficiency (%)
30	60.32	55.57	56.26	54.78	61.94
50	42.61	40.94	45.15	47.77	48.52
100	24.37	20.97	16.89	28.32	25.38

## Sheet: 2G
Flow rate (µL/h)	Deflection Efficiency (%)
200	86.51	83	90.87	88.43	86.97	83.76
300	84.39	84.85	84.27	80.63	78.74	80.64
400	78.08	74.89	80.11	80.15	76.03	73.98

## Sheet: 2H
	Deflection Efficiency (%)
WT	64.18	66.37	64.58	65.45	60.5
PD-L1 KO	7.16	5.41	2.18	6.44	5.9
Isotype antibody Control	11.31	7.63	5.73	13.87	4.67

## Sheet: 2I
	WT					PD-L1 KO					Isotype Antibody Control
exo-L (%)	15.7271	13.3311	17.5632	21.3529	18.2436	80.4323	90.7362	85.9118	89.324	86.5842	88.69	71.65	92.71	83.24	85.81
exo-M (%)	25.9057	19.8283	21.4457	22.4571	21.1592	10.5591	8.47239	12.0501	9.26125	8.51574	7.61	15.42	5.24	10.36	6.76
exo-H (%)	58.3672	66.8406	60.9911	56.19	60.5972	11.0086	2.79141	4.03808	3.41474	6.90003	3.7	12.93	2.05	6.4	7.43

## Sheet: 3A
Flow rate (µL/h)	Deflection Efficiency (%)
200	64.18	66.37	64.58	65.45	60.5
300	50.64	55.58	55.09	64.04	56.21
400	38.64	31.03	20.65	30.1	32.45
600	14.77	21.01	16.89	23.25	15.22

## Sheet: 3B
Flow rate (µL/h)	200					300					400					600
Low	15.7271	13.3311	17.5632	21.3529	18.2436	19.6303	19.7295	27.0145	28.7938	29.7124	27.3347	33.4687	43.9319	34.9118	31.9051	67.3148	59.5504	65.896	58.6088	61.6742
Medium	25.9057	19.8283	21.4457	22.4571	21.1592	31.4861	32.2572	27.9954	32.5296	34.4711	33.0351	33.6143	35.851	34.1668	33.6054	21.8349	25.1237	23.5231	29.2084	26.3519
High	58.3672	66.8406	60.9911	56.19	60.5972	48.8836	48.0133	44.99	38.6766	35.8165	39.6301	32.917	20.2171	30.9214	34.4895	10.8504	15.3259	10.5809	12.1828	11.9739

## Sheet: 3C
	Deflection Efficiency (%)
PC9-WT	31.21	35.64	39.53
PC9-IFNγ	47.61	42.67	43.38
H460-WT	46.46	41.33	47.45
H460-IFNγ	55.16	59.41	53.36
H1975-WT	60.53	64.32	66.21
H1975-IFNγ	78.21	83.12	73.76

[truncated: 71 more sheets: 3E, 3F, 3G, 3H, 3I, 3J, 3K, 4B, 4C, 4D, 4E, 4F, 4G, 4H, 5B, 5C, 5D, 5E, 5F, 5G …]
